# Supplementary material for: A new species of Liphistius Schiødte, 1849 (Araneae, Liphistiidae) from Yunnan, China
Source: Biodivers Data J. 2023 Nov 10;11:e113290. doi: 10.3897/BDJ.11.e113290 (PMC10838109; doi:10.3897/BDJ.11.e113290)
Supplement: XML Treatment for Liphistius liz [file BDJ.11.e113290-treatment1.xml]

<!DOCTYPE tp:taxon-treatment
  PUBLIC "-//TaxonX//DTD Taxonomic Treatment Publishing DTD v0 20100105//EN" "tax-treatment-NSO.dtd">
<tp:taxon-treatment xmlns:tp="http://www.plazi.org/taxpub"><tp:treatment-meta><mixed-citation publication-type="journal"><person-group><name><surname>Lin</surname><given-names>Yejie</given-names></name><name><surname>Li</surname><given-names>Shuqiang</given-names></name></person-group><article-title>A new species of <italic><tp:taxon-name><tp:taxon-name-part taxon-name-part-type="genus" reg="Liphistius">Liphistius</tp:taxon-name-part></tp:taxon-name></italic> Schiødte, 1849 (<tp:taxon-name><tp:taxon-name-part taxon-name-part-type="order">Araneae</tp:taxon-name-part></tp:taxon-name>, <tp:taxon-name><tp:taxon-name-part taxon-name-part-type="family">Liphistiidae</tp:taxon-name-part></tp:taxon-name>) from Yunnan, China</article-title><source>Biodivers Data J</source><day>10</day><month>11</month><year>2023</year><volume>11</volume><pub-id pub-id-type="doi">10.3897/BDJ.11.e113290</pub-id></mixed-citation></tp:treatment-meta><tp:nomenclature><tp:taxon-name>
            <object-id xmlns:xlink="http://www.w3.org/1999/xlink" content-type="arpha" xlink:type="simple">19E347F1-AAD2-59EB-BEEB-EAC4E2814081</object-id>
            <tp:taxon-name-part taxon-name-part-type="genus">Liphistius</tp:taxon-name-part>
            <tp:taxon-name-part taxon-name-part-type="species">liz</tp:taxon-name-part>
            <object-id xmlns:xlink="http://www.w3.org/1999/xlink" content-type="zoobank" xlink:type="simple" object-id-type="ZooBank">91074358-F13D-418A-9890-8A25B4B73FC2</object-id>
          </tp:taxon-name><tp:taxon-authority>Lin &amp; Li, 2023</tp:taxon-authority><tp:taxon-status xmlns:xlink="http://www.w3.org/1999/xlink" xlink:type="simple">sp. nov.</tp:taxon-status></tp:nomenclature><tp:treatment-sec sec-type="materials"><title>Materials</title><list list-type="alpha-lower" list-content="occurrences"><list-item><p><bold>Type status:</bold> <named-content xmlns:xlink="http://www.w3.org/1999/xlink" content-type="dwc:typeStatus" xlink:type="simple">Holotype</named-content>. <bold>Occurrence:</bold> catalogNumber: <named-content xmlns:xlink="http://www.w3.org/1999/xlink" content-type="dwc:catalogNumber" xlink:type="simple">IZCAS-Ar44748</named-content>; recordedBy: <named-content xmlns:xlink="http://www.w3.org/1999/xlink" content-type="dwc:recordedBy" xlink:type="simple">Yicheng Lin</named-content>; individualCount: <named-content xmlns:xlink="http://www.w3.org/1999/xlink" content-type="dwc:individualCount" xlink:type="simple">1</named-content>; sex: <named-content xmlns:xlink="http://www.w3.org/1999/xlink" content-type="dwc:sex" xlink:type="simple">male</named-content>; lifeStage: <named-content xmlns:xlink="http://www.w3.org/1999/xlink" content-type="dwc:lifeStage" xlink:type="simple">adult</named-content>; occurrenceID: <named-content xmlns:xlink="http://www.w3.org/1999/xlink" content-type="dwc:occurrenceID" xlink:type="simple">5BCC41FF-4DC2-53C5-836F-F9BBC80D4BDE</named-content>; <bold>Taxon:</bold> scientificName: <named-content xmlns:xlink="http://www.w3.org/1999/xlink" content-type="dwc:scientificName" xlink:type="simple"><italic><tp:taxon-name><tp:taxon-name-part taxon-name-part-type="genus" reg="Liphistius">Liphistius</tp:taxon-name-part><tp:taxon-name-part taxon-name-part-type="species" reg="liz">liz</tp:taxon-name-part></tp:taxon-name></italic></named-content>; <bold>Location:</bold> country: <named-content xmlns:xlink="http://www.w3.org/1999/xlink" content-type="dwc:country" xlink:type="simple">China</named-content>; stateProvince: <named-content xmlns:xlink="http://www.w3.org/1999/xlink" content-type="dwc:stateProvince" xlink:type="simple">Yunnan</named-content>; county: <named-content xmlns:xlink="http://www.w3.org/1999/xlink" content-type="dwc:county" xlink:type="simple">Lianghe</named-content>; locality: <named-content xmlns:xlink="http://www.w3.org/1999/xlink" content-type="dwc:locality" xlink:type="simple">Jiubao Achang Township, Shizunao</named-content>; verbatimElevation: <named-content xmlns:xlink="http://www.w3.org/1999/xlink" content-type="dwc:verbatimElevation" xlink:type="simple">1200 m</named-content>; decimalLatitude: <named-content xmlns:xlink="http://www.w3.org/1999/xlink" content-type="dwc:decimalLatitude" xlink:type="simple">24.7478</named-content>; decimalLongitude: <named-content xmlns:xlink="http://www.w3.org/1999/xlink" content-type="dwc:decimalLongitude" xlink:type="simple">98.2106</named-content>; <bold>Identification:</bold> identifiedBy: <named-content xmlns:xlink="http://www.w3.org/1999/xlink" content-type="dwc:identifiedBy" xlink:type="simple">Yejie Lin</named-content>; dateIdentified: <named-content xmlns:xlink="http://www.w3.org/1999/xlink" content-type="dwc:dateIdentified" xlink:type="simple">2023</named-content>; <bold>Event:</bold> year: <named-content xmlns:xlink="http://www.w3.org/1999/xlink" content-type="dwc:year" xlink:type="simple">2023</named-content>; month: <named-content xmlns:xlink="http://www.w3.org/1999/xlink" content-type="dwc:month" xlink:type="simple">5</named-content>; day: <named-content xmlns:xlink="http://www.w3.org/1999/xlink" content-type="dwc:day" xlink:type="simple">13</named-content></p></list-item><list-item><p><bold>Type status:</bold> <named-content xmlns:xlink="http://www.w3.org/1999/xlink" content-type="dwc:typeStatus" xlink:type="simple">Paratype</named-content>. <bold>Occurrence:</bold> catalogNumber: <named-content xmlns:xlink="http://www.w3.org/1999/xlink" content-type="dwc:catalogNumber" xlink:type="simple">IZCAS-Ar44749</named-content>; recordedBy: <named-content xmlns:xlink="http://www.w3.org/1999/xlink" content-type="dwc:recordedBy" xlink:type="simple">Yicheng Lin</named-content>; individualCount: <named-content xmlns:xlink="http://www.w3.org/1999/xlink" content-type="dwc:individualCount" xlink:type="simple">1</named-content>; sex: <named-content xmlns:xlink="http://www.w3.org/1999/xlink" content-type="dwc:sex" xlink:type="simple">female</named-content>; lifeStage: <named-content xmlns:xlink="http://www.w3.org/1999/xlink" content-type="dwc:lifeStage" xlink:type="simple">adult</named-content>; occurrenceID: <named-content xmlns:xlink="http://www.w3.org/1999/xlink" content-type="dwc:occurrenceID" xlink:type="simple">2177DB32-CFCD-5FED-9AAF-D1629797C869</named-content>; <bold>Taxon:</bold> scientificName: <named-content xmlns:xlink="http://www.w3.org/1999/xlink" content-type="dwc:scientificName" xlink:type="simple"><italic><tp:taxon-name><tp:taxon-name-part taxon-name-part-type="genus" reg="Liphistius">Liphistius</tp:taxon-name-part><tp:taxon-name-part taxon-name-part-type="species" reg="liz">liz</tp:taxon-name-part></tp:taxon-name></italic></named-content>; <bold>Location:</bold> country: <named-content xmlns:xlink="http://www.w3.org/1999/xlink" content-type="dwc:country" xlink:type="simple">China</named-content>; stateProvince: <named-content xmlns:xlink="http://www.w3.org/1999/xlink" content-type="dwc:stateProvince" xlink:type="simple">Yunnan</named-content>; county: <named-content xmlns:xlink="http://www.w3.org/1999/xlink" content-type="dwc:county" xlink:type="simple">Lianghe</named-content>; locality: <named-content xmlns:xlink="http://www.w3.org/1999/xlink" content-type="dwc:locality" xlink:type="simple">Jiubao Achang Township, Shizunao</named-content>; verbatimElevation: <named-content xmlns:xlink="http://www.w3.org/1999/xlink" content-type="dwc:verbatimElevation" xlink:type="simple">1200 m</named-content>; decimalLatitude: <named-content xmlns:xlink="http://www.w3.org/1999/xlink" content-type="dwc:decimalLatitude" xlink:type="simple">24.7478</named-content>; decimalLongitude: <named-content xmlns:xlink="http://www.w3.org/1999/xlink" content-type="dwc:decimalLongitude" xlink:type="simple">98.2106</named-content>; <bold>Identification:</bold> identifiedBy: <named-content xmlns:xlink="http://www.w3.org/1999/xlink" content-type="dwc:identifiedBy" xlink:type="simple">Yejie Lin</named-content>; dateIdentified: <named-content xmlns:xlink="http://www.w3.org/1999/xlink" content-type="dwc:dateIdentified" xlink:type="simple">2023</named-content>; <bold>Event:</bold> year: <named-content xmlns:xlink="http://www.w3.org/1999/xlink" content-type="dwc:year" xlink:type="simple">2023</named-content>; month: <named-content xmlns:xlink="http://www.w3.org/1999/xlink" content-type="dwc:month" xlink:type="simple">8</named-content>; day: <named-content xmlns:xlink="http://www.w3.org/1999/xlink" content-type="dwc:day" xlink:type="simple">12</named-content></p></list-item><list-item><p><bold>Type status:</bold> <named-content xmlns:xlink="http://www.w3.org/1999/xlink" content-type="dwc:typeStatus" xlink:type="simple">Paratype</named-content>. <bold>Occurrence:</bold> catalogNumber: <named-content xmlns:xlink="http://www.w3.org/1999/xlink" content-type="dwc:catalogNumber" xlink:type="simple">IZCAS-Ar44750</named-content>; recordedBy: <named-content xmlns:xlink="http://www.w3.org/1999/xlink" content-type="dwc:recordedBy" xlink:type="simple">Yicheng Lin</named-content>; individualCount: <named-content xmlns:xlink="http://www.w3.org/1999/xlink" content-type="dwc:individualCount" xlink:type="simple">1</named-content>; sex: <named-content xmlns:xlink="http://www.w3.org/1999/xlink" content-type="dwc:sex" xlink:type="simple">female</named-content>; lifeStage: <named-content xmlns:xlink="http://www.w3.org/1999/xlink" content-type="dwc:lifeStage" xlink:type="simple">adult</named-content>; occurrenceID: <named-content xmlns:xlink="http://www.w3.org/1999/xlink" content-type="dwc:occurrenceID" xlink:type="simple">4FEE7ED6-6BCF-50BB-A7A5-D3C318237341</named-content>; <bold>Taxon:</bold> scientificName: <named-content xmlns:xlink="http://www.w3.org/1999/xlink" content-type="dwc:scientificName" xlink:type="simple"><italic><tp:taxon-name><tp:taxon-name-part taxon-name-part-type="genus" reg="Liphistius">Liphistius</tp:taxon-name-part><tp:taxon-name-part taxon-name-part-type="species" reg="liz">liz</tp:taxon-name-part></tp:taxon-name></italic></named-content>; <bold>Location:</bold> country: <named-content xmlns:xlink="http://www.w3.org/1999/xlink" content-type="dwc:country" xlink:type="simple">China</named-content>; stateProvince: <named-content xmlns:xlink="http://www.w3.org/1999/xlink" content-type="dwc:stateProvince" xlink:type="simple">Yunnan</named-content>; county: <named-content xmlns:xlink="http://www.w3.org/1999/xlink" content-type="dwc:county" xlink:type="simple">Lianghe</named-content>; locality: <named-content xmlns:xlink="http://www.w3.org/1999/xlink" content-type="dwc:locality" xlink:type="simple">Jiubao Achang Township, Shizunao</named-content>; verbatimElevation: <named-content xmlns:xlink="http://www.w3.org/1999/xlink" content-type="dwc:verbatimElevation" xlink:type="simple">1200 m</named-content>; decimalLatitude: <named-content xmlns:xlink="http://www.w3.org/1999/xlink" content-type="dwc:decimalLatitude" xlink:type="simple">24.7478</named-content>; decimalLongitude: <named-content xmlns:xlink="http://www.w3.org/1999/xlink" content-type="dwc:decimalLongitude" xlink:type="simple">98.2106</named-content>; <bold>Identification:</bold> identifiedBy: <named-content xmlns:xlink="http://www.w3.org/1999/xlink" content-type="dwc:identifiedBy" xlink:type="simple">Yejie Lin</named-content>; dateIdentified: <named-content xmlns:xlink="http://www.w3.org/1999/xlink" content-type="dwc:dateIdentified" xlink:type="simple">2023</named-content>; <bold>Event:</bold> year: <named-content xmlns:xlink="http://www.w3.org/1999/xlink" content-type="dwc:year" xlink:type="simple">2023</named-content>; month: <named-content xmlns:xlink="http://www.w3.org/1999/xlink" content-type="dwc:month" xlink:type="simple">8</named-content>; day: <named-content xmlns:xlink="http://www.w3.org/1999/xlink" content-type="dwc:day" xlink:type="simple">12</named-content></p></list-item><list-item><p><bold>Type status:</bold> <named-content xmlns:xlink="http://www.w3.org/1999/xlink" content-type="dwc:typeStatus" xlink:type="simple">Paratype</named-content>. <bold>Occurrence:</bold> catalogNumber: <named-content xmlns:xlink="http://www.w3.org/1999/xlink" content-type="dwc:catalogNumber" xlink:type="simple">IZCAS-Ar44751</named-content>; recordedBy: <named-content xmlns:xlink="http://www.w3.org/1999/xlink" content-type="dwc:recordedBy" xlink:type="simple">Yicheng Lin</named-content>; individualCount: <named-content xmlns:xlink="http://www.w3.org/1999/xlink" content-type="dwc:individualCount" xlink:type="simple">1</named-content>; sex: <named-content xmlns:xlink="http://www.w3.org/1999/xlink" content-type="dwc:sex" xlink:type="simple">female</named-content>; lifeStage: <named-content xmlns:xlink="http://www.w3.org/1999/xlink" content-type="dwc:lifeStage" xlink:type="simple">adult</named-content>; occurrenceID: <named-content xmlns:xlink="http://www.w3.org/1999/xlink" content-type="dwc:occurrenceID" xlink:type="simple">34FCBAD1-1985-59EA-8784-A3605859BC42</named-content>; <bold>Taxon:</bold> scientificName: <named-content xmlns:xlink="http://www.w3.org/1999/xlink" content-type="dwc:scientificName" xlink:type="simple"><italic><tp:taxon-name><tp:taxon-name-part taxon-name-part-type="genus" reg="Liphistius">Liphistius</tp:taxon-name-part><tp:taxon-name-part taxon-name-part-type="species" reg="liz">liz</tp:taxon-name-part></tp:taxon-name></italic></named-content>; <bold>Location:</bold> country: <named-content xmlns:xlink="http://www.w3.org/1999/xlink" content-type="dwc:country" xlink:type="simple">China</named-content>; stateProvince: <named-content xmlns:xlink="http://www.w3.org/1999/xlink" content-type="dwc:stateProvince" xlink:type="simple">Yunnan</named-content>; county: <named-content xmlns:xlink="http://www.w3.org/1999/xlink" content-type="dwc:county" xlink:type="simple">Lianghe</named-content>; locality: <named-content xmlns:xlink="http://www.w3.org/1999/xlink" content-type="dwc:locality" xlink:type="simple">Jiubao Achang Township, Shizunao</named-content>; verbatimElevation: <named-content xmlns:xlink="http://www.w3.org/1999/xlink" content-type="dwc:verbatimElevation" xlink:type="simple">1200 m</named-content>; decimalLatitude: <named-content xmlns:xlink="http://www.w3.org/1999/xlink" content-type="dwc:decimalLatitude" xlink:type="simple">24.7478</named-content>; decimalLongitude: <named-content xmlns:xlink="http://www.w3.org/1999/xlink" content-type="dwc:decimalLongitude" xlink:type="simple">98.2106</named-content>; <bold>Identification:</bold> identifiedBy: <named-content xmlns:xlink="http://www.w3.org/1999/xlink" content-type="dwc:identifiedBy" xlink:type="simple">Yejie Lin</named-content>; dateIdentified: <named-content xmlns:xlink="http://www.w3.org/1999/xlink" content-type="dwc:dateIdentified" xlink:type="simple">2023</named-content>; <bold>Event:</bold> year: <named-content xmlns:xlink="http://www.w3.org/1999/xlink" content-type="dwc:year" xlink:type="simple">2023</named-content>; month: <named-content xmlns:xlink="http://www.w3.org/1999/xlink" content-type="dwc:month" xlink:type="simple">8</named-content>; day: <named-content xmlns:xlink="http://www.w3.org/1999/xlink" content-type="dwc:day" xlink:type="simple">12</named-content></p></list-item><list-item><p><bold>Type status:</bold> <named-content xmlns:xlink="http://www.w3.org/1999/xlink" content-type="dwc:typeStatus" xlink:type="simple">Paratype</named-content>. <bold>Occurrence:</bold> catalogNumber: <named-content xmlns:xlink="http://www.w3.org/1999/xlink" content-type="dwc:catalogNumber" xlink:type="simple">IZCAS-Ar44752</named-content>; recordedBy: <named-content xmlns:xlink="http://www.w3.org/1999/xlink" content-type="dwc:recordedBy" xlink:type="simple">Yicheng Lin</named-content>; individualCount: <named-content xmlns:xlink="http://www.w3.org/1999/xlink" content-type="dwc:individualCount" xlink:type="simple">1</named-content>; sex: <named-content xmlns:xlink="http://www.w3.org/1999/xlink" content-type="dwc:sex" xlink:type="simple">female</named-content>; lifeStage: <named-content xmlns:xlink="http://www.w3.org/1999/xlink" content-type="dwc:lifeStage" xlink:type="simple">adult</named-content>; occurrenceID: <named-content xmlns:xlink="http://www.w3.org/1999/xlink" content-type="dwc:occurrenceID" xlink:type="simple">BB3338CB-0A61-516F-BEA2-1CA2A06BA8E9</named-content>; <bold>Taxon:</bold> scientificName: <named-content xmlns:xlink="http://www.w3.org/1999/xlink" content-type="dwc:scientificName" xlink:type="simple"><italic><tp:taxon-name><tp:taxon-name-part taxon-name-part-type="genus" reg="Liphistius">Liphistius</tp:taxon-name-part><tp:taxon-name-part taxon-name-part-type="species" reg="liz">liz</tp:taxon-name-part></tp:taxon-name></italic></named-content>; <bold>Location:</bold> country: <named-content xmlns:xlink="http://www.w3.org/1999/xlink" content-type="dwc:country" xlink:type="simple">China</named-content>; stateProvince: <named-content xmlns:xlink="http://www.w3.org/1999/xlink" content-type="dwc:stateProvince" xlink:type="simple">Yunnan</named-content>; county: <named-content xmlns:xlink="http://www.w3.org/1999/xlink" content-type="dwc:county" xlink:type="simple">Lianghe</named-content>; locality: <named-content xmlns:xlink="http://www.w3.org/1999/xlink" content-type="dwc:locality" xlink:type="simple">Jiubao Achang Township, Shizunao</named-content>; verbatimElevation: <named-content xmlns:xlink="http://www.w3.org/1999/xlink" content-type="dwc:verbatimElevation" xlink:type="simple">1200 m</named-content>; decimalLatitude: <named-content xmlns:xlink="http://www.w3.org/1999/xlink" content-type="dwc:decimalLatitude" xlink:type="simple">24.7478</named-content>; decimalLongitude: <named-content xmlns:xlink="http://www.w3.org/1999/xlink" content-type="dwc:decimalLongitude" xlink:type="simple">98.2106</named-content>; <bold>Identification:</bold> identifiedBy: <named-content xmlns:xlink="http://www.w3.org/1999/xlink" content-type="dwc:identifiedBy" xlink:type="simple">Yejie Lin</named-content>; dateIdentified: <named-content xmlns:xlink="http://www.w3.org/1999/xlink" content-type="dwc:dateIdentified" xlink:type="simple">2023</named-content>; <bold>Event:</bold> year: <named-content xmlns:xlink="http://www.w3.org/1999/xlink" content-type="dwc:year" xlink:type="simple">2023</named-content>; month: <named-content xmlns:xlink="http://www.w3.org/1999/xlink" content-type="dwc:month" xlink:type="simple">8</named-content>; day: <named-content xmlns:xlink="http://www.w3.org/1999/xlink" content-type="dwc:day" xlink:type="simple">12</named-content></p></list-item></list></tp:treatment-sec><tp:treatment-sec sec-type="Description"><title>Description</title><p>Male (holotype, Figs <xref ref-type="fig" rid="F10497629">2</xref>, <xref ref-type="fig" rid="F10497633">3</xref><xref ref-type="fig" rid="F10497639">b</xref>, <xref ref-type="fig" rid="F10497642">4</xref>, <xref ref-type="fig" rid="F10497649">7</xref>A). Total length 7.55. Carapace 4.19 long and 3.83 wide, earthy yellow in ethanol (slightly lighter than in life), margin and fovea colour darker, without obvious dark stripes between coxal elevations (Fig. <xref ref-type="fig" rid="F10497649">7</xref>A). Eye sizes and interdistances: AME 0.06, ALE 0.49, PME 0.25, PLE 0.35, AME–AME 0.08, AME–ALE 0.08, PME–PME 0.04, PME–PLE 0.06, AME–PME 0.02, ALE–PLE 0.05. Chelicerae reduced, brown, with several short macrosetae. Labium 0.73 long and 0.44 wide, fused with sternum. Sternum 1.98 long and 0.75 wide, posterior tip elongated. Opisthosoma 3.54 long and 2.29 wide, with ten tergites. Leg measurements: leg I 11.86 (3.26, 3.85, 3.17, 1.58), leg II 13.46 (3.83, 4.07, 3.51, 2.05), leg III 14.88 (3.53, 4.30, 4.47, 2.58), leg IV 19.41 (4.69, 5.51, 5.91, 3.30).</p><p>Palp (Figs <xref ref-type="fig" rid="F10497629">2</xref>, <xref ref-type="fig" rid="F10497633">3</xref><xref ref-type="fig" rid="F10497639">b</xref>, <xref ref-type="fig" rid="F10497642">4</xref>). Tibial apophysis of palp almost as high as wide, situated near retrolateral margin of tibia, with four megaspines. Cymbium with two clavate trichobothria retrolaterally (Fig. <xref ref-type="fig" rid="F10497642">4</xref>D). Paracymbium large and thick, almost as wide as cymbium, cumulus distinctly elevated with many long setae (Fig. <xref ref-type="fig" rid="F10497642">4</xref>). Subtegulum curved in prolaterodorsal and ventral views, without obvious apophysis. Tegulum with a well-developed and denticulate distal edge. Half of the contrategulum strongly sclerotised, with a ventral process (Figs <xref ref-type="fig" rid="F10497629">2</xref>, <xref ref-type="fig" rid="F10497633">3</xref><xref ref-type="fig" rid="F10497639">b</xref>). Paraembolic plate slightly elevated. Embolus partly sclerotised, with some longitudinal ridges extending to the tip, margins of these ridges slightly dentated (Figs <xref ref-type="fig" rid="F10497629">2</xref>, <xref ref-type="fig" rid="F10497633">3</xref><xref ref-type="fig" rid="F10497639">b</xref>).</p><p>Female (paratype, Figs <xref ref-type="fig" rid="F10497627">1</xref>, <xref ref-type="fig" rid="F10497645">5</xref>, <xref ref-type="fig" rid="F10497649">7</xref>B). Total length 10.32. Carapace 4.87 long, 4.16 wide, colour as in males, except shades being darker (Figs <xref ref-type="fig" rid="F10497627">1</xref>, <xref ref-type="fig" rid="F10497649">7</xref>B). Eye sizes and interdistances: AME 0.06, ALE 0.45, PME 0.27, PLE 0.31, AME–AME 0.06, AME–ALE 0.07, PME–PME 0.04, PME–PLE 0.05, AME–PME 0.04, ALE–PLE 0.05. Chelicerae robust, reddish-brown, with a few short stripes on dorsal side and several long macrosetae on retrolateral edge of fang groove. Labium 1.03 long, 0.52 wide. Sternum 242 long, 1.23 wide. Opisthosoma 5.92 long, 4.52 wide, with ten tergites. Leg measurements: leg I 8.60 (3.04, 2.77, 1.75, 1.04), leg II 8.63 (2.68, 3.16, 1.65, 1.14), leg III 9.80 (2.98, 3.14, 2.28, 1.48), leg IV 14.34 (3.93, 4.47, 3.83, 2.11).</p><p>Vulva (Fig. <xref ref-type="fig" rid="F10497645">5</xref>): Poreplate with four notobvious protuberances (two anterolateral and two posterolateral), two posterolateral protuberances not attached to ventral rim of poreplate. Central dorsal opening globular, receptacular cluster grape-shaped. Bulging margins on ventral poreplate only extending to the posterolateral corner of poreplate (Fig. <xref ref-type="fig" rid="F10497645">5</xref>B) and distance between bulging margins almost as wide as poreplate. Genital atrium straight. Posterior area of posterior stalk located in the same plane of poreplate and almost as wide as poreplate (Fig. <xref ref-type="fig" rid="F10497645">5</xref>A).</p></tp:treatment-sec><tp:treatment-sec sec-type="Diagnosis"><title>Diagnosis</title><p>Males of the new species resemble <italic><tp:taxon-name><tp:taxon-name-part taxon-name-part-type="genus" reg="Liphistius">Liphistius</tp:taxon-name-part><tp:taxon-name-part taxon-name-part-type="species" reg="nabang">nabang</tp:taxon-name-part></tp:taxon-name></italic> Yu, Zhang &amp; Zhang, 2021 by the general shape of the embolus and tegulum with a clearly outlined distal edge (Fig. <xref ref-type="fig" rid="F10497633">3</xref>) and similar body colouration (Fig. <xref ref-type="fig" rid="F10497649">7</xref>) and the female with a similar-shaped poreplate plate. However, <italic><tp:taxon-name><tp:taxon-name-part taxon-name-part-type="genus" reg="Liphistius">L.</tp:taxon-name-part><tp:taxon-name-part taxon-name-part-type="species" reg="liz">liz</tp:taxon-name-part></tp:taxon-name></italic> sp. nov. can be distinguished by the male with curved subtegulum (Fig. <xref ref-type="fig" rid="F10497629">2</xref>) [vs. subtegulum straight in <italic><tp:taxon-name><tp:taxon-name-part taxon-name-part-type="genus" reg="Liphistius">L.</tp:taxon-name-part><tp:taxon-name-part taxon-name-part-type="species" reg="nabang">nabang</tp:taxon-name-part></tp:taxon-name></italic> (see <xref ref-type="bibr" rid="B10497706">Yu et al. (2021)</xref>, figs. 3A and B)] and tibial apophysis almost as high as wide (Fig. <xref ref-type="fig" rid="F10497642">4</xref>) [vs. wider than high in <italic><tp:taxon-name><tp:taxon-name-part taxon-name-part-type="genus" reg="Liphistius">L.</tp:taxon-name-part><tp:taxon-name-part taxon-name-part-type="species" reg="nabang">nabang</tp:taxon-name-part></tp:taxon-name></italic> (see <xref ref-type="bibr" rid="B10497706">Yu et al. (2021)</xref>, figs. 3 D–F)]. Females of the new species can be distinguished from those of <italic><tp:taxon-name><tp:taxon-name-part taxon-name-part-type="genus" reg="Liphistius">L.</tp:taxon-name-part><tp:taxon-name-part taxon-name-part-type="species" reg="nabang">nabang</tp:taxon-name-part></tp:taxon-name></italic> by the straight genital atrium (Figs <xref ref-type="fig" rid="F10497645">5</xref>, <xref ref-type="fig" rid="F10497647">6</xref>) [vs. genital atrium curved in <italic><tp:taxon-name><tp:taxon-name-part taxon-name-part-type="genus" reg="Liphistius">L.</tp:taxon-name-part><tp:taxon-name-part taxon-name-part-type="species" reg="nabang">nabang</tp:taxon-name-part></tp:taxon-name></italic> (see <xref ref-type="bibr" rid="B10497706">Yu et al. (2021)</xref>, fig. 4)], posterior stalk and poreplate are located in the same plane (Figs <xref ref-type="fig" rid="F10497645">5</xref>, <xref ref-type="fig" rid="F10497647">6</xref>) [vs. posterior stalk perpendicular to poreplate in <italic><tp:taxon-name><tp:taxon-name-part taxon-name-part-type="genus" reg="Liphistius">L.</tp:taxon-name-part><tp:taxon-name-part taxon-name-part-type="species" reg="nabang">nabang</tp:taxon-name-part></tp:taxon-name></italic> (see <xref ref-type="bibr" rid="B10497706">Yu et al. (2021)</xref>, fig. 4)] and posterior stalk two times longer than wide [vs. posterior stalk four times longer than wide in <italic><tp:taxon-name><tp:taxon-name-part taxon-name-part-type="genus" reg="Liphistius">L.</tp:taxon-name-part><tp:taxon-name-part taxon-name-part-type="species" reg="nabang">nabang</tp:taxon-name-part></tp:taxon-name></italic> (see <xref ref-type="bibr" rid="B10497706">Yu et al. (2021)</xref>, fig. 4)].</p></tp:treatment-sec><tp:treatment-sec sec-type="Etymology"><title>Etymology</title><p>The specific name refers to the short name for the Laboratory of Invertebrate Zoology (LIZ), Institute of Zoology, Chinese Academy of Sciences in Beijing; noun in apposition. LIZ was founded by Shen Jia-Rui (see <xref ref-type="bibr" rid="B10497653">Dai (1997)</xref>) in 1928, later led by Daxiang Song (see <xref ref-type="bibr" rid="B10497680">Marusik (2008)</xref>) from 1975 to 1995 and has been led by the senior author Shuqiang Li from 1995 to the present.</p></tp:treatment-sec><tp:treatment-sec sec-type="Distribution"><title>Distribution</title><p>China (Yunnan; Fig. <xref ref-type="fig" rid="F10497651">8</xref>).</p></tp:treatment-sec><tp:treatment-sec sec-type="DNA barcode"><title>DNA barcode</title><p>CTGCGATGGTTATATTCAACAAATCACAAAGATATTGGAACTATATATTTAATTTTTGGTGTATGATCTGCCATAATCGGAACTGCACTAAGATTATTAATTCGAGCAGAATTAGGTCAACCAGGAAGATTAATCGGAGACGATCAAACATATAATGTAATTGTAACAGCTCATGCTTTTATTATAATTTTTTTTATAGTTATACCTATAATAATTGGAGGTTTTGGAAATTGATTAATCCCTCTTATACTAAGAGCCCCTGATATAGCTTTTCCTCGATTAAATAATTTAAGATTTTGATTATTACCCCCCTCTATCACCCTCTTATTGATTTCATCCATAGTAGAAAGAGGCTCCGGCACAGGTTGGACTATTTATCCCCCTATTGCTAGCATAGAATTTCACCCTGGTATATCTATTGATTATACTATTTTTTCATTACACCTTGCCGGGGCCTCTTCAATCTTAGGCGCAATTAATTTTATTACCACTATTATTAACATACGACCAAGAGGTATATTAATAGAGCGAGTACCATTATTTGTTTGATCTATTCTTATTACCGCAAGCCTACTGTTACTATCTTTACCTGTATTAGCTGGTGCGATTACTATGCTATTAACAGATCGAAATTTTAACACGTCATTTTTTGATCCAGCAGGAGGTGGTGACCCTATCCTATTCCAACATTTATTTTGATTTTTTGGTCATCCAGAAGTTTACATTCTTATTATTCCAGGTTTTGGGATAATTTCACATATTGTAAGACACAACGCTGGAAAAAAAGAACCTTTTGGGTCTTTAGGCATAATTTATGCAATATCCGCTATTGGATTACTAGGGTTTGTAGTCTGAGCACACCATATATTTACAGTAGGTATAGATGTTGATACACGAGCTTATTTCACAGCAGCAACCATAATTATTGCAATCCCCACAGGAATTAAAATTTTTAGATGATTAGCTACTCTTCATGGTACTAATTTAATCATAAGTACTTCCCTAATATGGTCTATTGGATTTATCTTCCTATTCACTATTGGTGGATTAACAGGCGTAATCCTAGCTAATTCATCTATTGATATTGTTCTTCATGATACATACTATGTAGTAGCTCATTTTCATTATGTTTTATCAATAGGAGCAGTTTTTGCAATTATAGCAAGAATTATTCACTGATTCCCTTTATTTTTTGGATTTTCATTTAATCAAACTTTATTAAAAATTAACTTTTTTTCCATATTTATTGGTGTAAATATAACCTTTTTCCCACAACACTTCTTAGGATTAAATGGAATACCACGACGATATTCAGATTACCCTGATATATTTATATCATGAAATGTAATTTCATCTTTAGGAAGAATTTTATCTTTTCTAGCAGTAATTATATTTATTTTAATTGTATGAGAAAGAATTATATCGAACCGTAATATTTATATTCCTACTCAATCACCTTCTTCAGTTGAATGAACTCAAAATATTCCTCCTTCTAATCATACCTTTAATCAACTCAATATACTCATTTTCTAA (GenBank accession number OR721885).</p></tp:treatment-sec><tp:treatment-sec sec-type="Compared material examined"><title>Compared material examined</title><p><italic><tp:taxon-name><tp:taxon-name-part taxon-name-part-type="genus" reg="Liphistius">Liphistius</tp:taxon-name-part><tp:taxon-name-part taxon-name-part-type="species" reg="nabang">nabang</tp:taxon-name-part></tp:taxon-name></italic>: Holotype: ♂ (MHBU-ARA-00020000), CHINA, Yunnan Province, Dehong Dai and Jingpo Autonomous Prefecture, Yingjiang County, Nabang Town, 24.7521°N, 97.563°E, 265 m elev., 2 August 2019, leg. Quanyu Ji.</p></tp:treatment-sec><tp:treatment-sec sec-type="Variation"><title>Variation</title><p>Vulvae of two paratype females, see Fig. <xref ref-type="fig" rid="F10497647">6</xref>.</p></tp:treatment-sec><tp:treatment-sec><!--Section generated to contain objects referenced in tp:taxon-treatment.--><fig id="F10497629" position="float" orientation="portrait"><object-id xmlns:xlink="http://www.w3.org/1999/xlink" content-type="arpha" xlink:type="simple">8B77113F-3EF1-58A7-9BDE-411C37051318</object-id><object-id xmlns:xlink="http://www.w3.org/1999/xlink" content-type="doi" xlink:type="simple">10.3897/BDJ.11.e113290.figure2</object-id><label>Figure 2.</label><caption><p>Dissected bulb of <italic><tp:taxon-name><tp:taxon-name-part taxon-name-part-type="genus" reg="Liphistius">Liphistius</tp:taxon-name-part><tp:taxon-name-part taxon-name-part-type="species" reg="liz">liz</tp:taxon-name-part></tp:taxon-name></italic> sp. nov., holotype male. <bold>A</bold> prodorsal view; <bold>B</bold> ventral view. Abbreviations: <bold>CT</bold>, contrategulum; <bold>E</bold>, embolus; <bold>PeP</bold>, paraembolic plate; <bold>ST</bold> subtegulum; <bold>T</bold>, tegulum, <bold>vp</bold>, ventral process of contrategulum.</p></caption><graphic xmlns:xlink="http://www.w3.org/1999/xlink" xlink:href="bdj-11-e113290-g002.jpg" position="float" id="oo_911497.jpg" orientation="portrait" xlink:type="simple"><uri content-type="original_file" xlink:type="simple">https://binary.pensoft.net/fig/911497</uri></graphic></fig><fig-group id="F10497633" position="float" orientation="portrait"><caption><p>Vertical view of dissected palpal bulbs. <bold>E</bold>, embolus; <bold>T</bold>, tegulum; <bold>vp</bold>, ventral process of contrategulum:</p></caption><fig id="F10497638" position="float" orientation="portrait"><object-id xmlns:xlink="http://www.w3.org/1999/xlink" content-type="arpha" xlink:type="simple">0F6A9280-9E85-5227-B698-D190D255EE73</object-id><object-id xmlns:xlink="http://www.w3.org/1999/xlink" content-type="doi" xlink:type="simple">10.3897/BDJ.11.e113290.figure3a</object-id><label>Figure 3a.</label><caption><p><italic><tp:taxon-name><tp:taxon-name-part taxon-name-part-type="genus" reg="Liphistius">Liphistius</tp:taxon-name-part><tp:taxon-name-part taxon-name-part-type="species" reg="nabang">nabang</tp:taxon-name-part></tp:taxon-name></italic>, holotype male;</p></caption><graphic xmlns:xlink="http://www.w3.org/1999/xlink" xlink:href="bdj-11-e113290-g003_a.jpg" xlink:type="simple" position="float" orientation="portrait" id="oo_911498.jpg"><uri content-type="original_file" xlink:type="simple">https://binary.pensoft.net/fig/911498</uri></graphic></fig><fig id="F10497639" position="float" orientation="portrait"><object-id xmlns:xlink="http://www.w3.org/1999/xlink" content-type="arpha" xlink:type="simple">C9FFEFA9-0882-5A40-9A21-098DCB1B82BA</object-id><object-id xmlns:xlink="http://www.w3.org/1999/xlink" content-type="doi" xlink:type="simple">10.3897/BDJ.11.e113290.figure3b</object-id><label>Figure 3b.</label><caption><p><italic><tp:taxon-name><tp:taxon-name-part taxon-name-part-type="genus" reg="Liphistius">Liphistius</tp:taxon-name-part><tp:taxon-name-part taxon-name-part-type="species" reg="liz">liz</tp:taxon-name-part></tp:taxon-name></italic> sp. nov., holotype male.</p></caption><graphic xmlns:xlink="http://www.w3.org/1999/xlink" xlink:href="bdj-11-e113290-g003_b.jpg" xlink:type="simple" position="float" orientation="portrait" id="oo_911500.jpg"><uri content-type="original_file" xlink:type="simple">https://binary.pensoft.net/fig/911500</uri></graphic></fig></fig-group><fig id="F10497639" position="float" orientation="portrait"><object-id xmlns:xlink="http://www.w3.org/1999/xlink" content-type="arpha" xlink:type="simple">C9FFEFA9-0882-5A40-9A21-098DCB1B82BA</object-id><object-id xmlns:xlink="http://www.w3.org/1999/xlink" content-type="doi" xlink:type="simple">10.3897/BDJ.11.e113290.figure3b</object-id><label>Figure 3b.</label><caption><p><italic><tp:taxon-name><tp:taxon-name-part taxon-name-part-type="genus" reg="Liphistius">Liphistius</tp:taxon-name-part><tp:taxon-name-part taxon-name-part-type="species" reg="liz">liz</tp:taxon-name-part></tp:taxon-name></italic> sp. nov., holotype male.</p></caption><graphic xmlns:xlink="http://www.w3.org/1999/xlink" xlink:href="bdj-11-e113290-g003_b.jpg" xlink:type="simple" position="float" orientation="portrait" id="oo_911500.jpg"><uri content-type="original_file" xlink:type="simple">https://binary.pensoft.net/fig/911500</uri></graphic></fig><fig id="F10497642" position="float" orientation="portrait"><object-id xmlns:xlink="http://www.w3.org/1999/xlink" content-type="arpha" xlink:type="simple">DAB7311B-C7CB-5898-9003-DFFE266989E6</object-id><object-id xmlns:xlink="http://www.w3.org/1999/xlink" content-type="doi" xlink:type="simple">10.3897/BDJ.11.e113290.figure4</object-id><label>Figure 4.</label><caption><p>Palp of <italic><tp:taxon-name><tp:taxon-name-part taxon-name-part-type="genus" reg="Liphistius">Liphistius</tp:taxon-name-part><tp:taxon-name-part taxon-name-part-type="species" reg="liz">liz</tp:taxon-name-part></tp:taxon-name></italic> sp. nov., holotype male. <bold>A</bold> dorsal view; <bold>B</bold> retrolateral view; <bold>C</bold> ventral view; <bold>D</bold> clavate trichobothria. Abbreviations: <bold>cu</bold>, cumulus; <bold>PC</bold>, paracymbium; <bold>TiA</bold>, tibial apophysis.</p></caption><graphic xmlns:xlink="http://www.w3.org/1999/xlink" xlink:href="bdj-11-e113290-g004.jpg" position="float" id="oo_911501.jpg" orientation="portrait" xlink:type="simple"><uri content-type="original_file" xlink:type="simple">https://binary.pensoft.net/fig/911501</uri></graphic></fig><fig id="F10497649" position="float" orientation="portrait"><object-id xmlns:xlink="http://www.w3.org/1999/xlink" content-type="arpha" xlink:type="simple">F0F3104C-5F38-5E34-8B43-9B79DE118792</object-id><object-id xmlns:xlink="http://www.w3.org/1999/xlink" content-type="doi" xlink:type="simple">10.3897/BDJ.11.e113290.figure7</object-id><label>Figure 7.</label><caption><p>Habitus of <italic><tp:taxon-name><tp:taxon-name-part taxon-name-part-type="genus" reg="Liphistius">Liphistius</tp:taxon-name-part><tp:taxon-name-part taxon-name-part-type="species" reg="liz">liz</tp:taxon-name-part></tp:taxon-name></italic> sp. nov., dorsal view. <bold>A</bold> holotype male; <bold>B</bold> paratype female.</p></caption><graphic xmlns:xlink="http://www.w3.org/1999/xlink" xlink:href="bdj-11-e113290-g007.jpg" position="float" id="oo_911504.jpg" orientation="portrait" xlink:type="simple"><uri content-type="original_file" xlink:type="simple">https://binary.pensoft.net/fig/911504</uri></graphic></fig><fig id="F10497627" position="float" orientation="portrait"><object-id xmlns:xlink="http://www.w3.org/1999/xlink" content-type="arpha" xlink:type="simple">05A02EF8-1219-5D61-A52C-485520C1926C</object-id><object-id xmlns:xlink="http://www.w3.org/1999/xlink" content-type="doi" xlink:type="simple">10.3897/BDJ.11.e113290.figure1</object-id><label>Figure 1.</label><caption><p><italic><tp:taxon-name><tp:taxon-name-part taxon-name-part-type="genus" reg="Liphistius">Liphistius</tp:taxon-name-part><tp:taxon-name-part taxon-name-part-type="species" reg="liz">liz</tp:taxon-name-part></tp:taxon-name></italic> sp. nov., paratype female, in life.</p></caption><graphic xmlns:xlink="http://www.w3.org/1999/xlink" xlink:href="bdj-11-e113290-g001.jpg" position="float" id="oo_911496.jpg" orientation="portrait" xlink:type="simple"><uri content-type="original_file" xlink:type="simple">https://binary.pensoft.net/fig/911496</uri></graphic></fig><fig id="F10497645" position="float" orientation="portrait"><object-id xmlns:xlink="http://www.w3.org/1999/xlink" content-type="arpha" xlink:type="simple">CEE65C98-9381-5B6C-ADE0-4FA1DB60CE35</object-id><object-id xmlns:xlink="http://www.w3.org/1999/xlink" content-type="doi" xlink:type="simple">10.3897/BDJ.11.e113290.figure5</object-id><label>Figure 5.</label><caption><p>Vulva of <italic><tp:taxon-name><tp:taxon-name-part taxon-name-part-type="genus" reg="Liphistius">Liphistius</tp:taxon-name-part><tp:taxon-name-part taxon-name-part-type="species" reg="liz">liz</tp:taxon-name-part></tp:taxon-name></italic> sp. nov., paratype female. <bold>A</bold> dorsal view; <bold>B</bold> ventral view. Abbreviations: <bold>ALP</bold>, anterolateral protuberance on poreplate; <bold>BM</bold>, bulging margin on ventral poreplate; <bold>CDO</bold>, central dorsal opening; <bold>DOP</bold>, dorsal opening of posterolateral protuberance on poreplate; <bold>GA</bold>, genital atrium; <bold>PLP</bold>, posterolateral protuberance on poreplate; <bold>PPl</bold>, poreplate; <bold>PS</bold>, posterior stalk; <bold>RC</bold>, receptacular cluster.</p></caption><graphic xmlns:xlink="http://www.w3.org/1999/xlink" xlink:href="bdj-11-e113290-g005.jpg" position="float" id="oo_911502.jpg" orientation="portrait" xlink:type="simple"><uri content-type="original_file" xlink:type="simple">https://binary.pensoft.net/fig/911502</uri></graphic></fig><fig id="F10497647" position="float" orientation="portrait"><object-id xmlns:xlink="http://www.w3.org/1999/xlink" content-type="arpha" xlink:type="simple">17C7F992-C2EC-5985-A94D-D32A3DF451AA</object-id><object-id xmlns:xlink="http://www.w3.org/1999/xlink" content-type="doi" xlink:type="simple">10.3897/BDJ.11.e113290.figure6</object-id><label>Figure 6.</label><caption><p>Vulvae of <italic><tp:taxon-name><tp:taxon-name-part taxon-name-part-type="genus" reg="Liphistius">Liphistius</tp:taxon-name-part><tp:taxon-name-part taxon-name-part-type="species" reg="liz">liz</tp:taxon-name-part></tp:taxon-name></italic> sp. nov., paratype females. <bold>A, C</bold> dorsal view; <bold>B, D</bold> ventral view.</p></caption><graphic xmlns:xlink="http://www.w3.org/1999/xlink" xlink:href="bdj-11-e113290-g006.jpg" position="float" id="oo_911503.jpg" orientation="portrait" xlink:type="simple"><uri content-type="original_file" xlink:type="simple">https://binary.pensoft.net/fig/911503</uri></graphic></fig><fig id="F10497651" position="float" orientation="portrait"><object-id xmlns:xlink="http://www.w3.org/1999/xlink" content-type="arpha" xlink:type="simple">6E06A4FC-F48C-50F4-9B4D-CC8FF22EAF38</object-id><object-id xmlns:xlink="http://www.w3.org/1999/xlink" content-type="doi" xlink:type="simple">10.3897/BDJ.11.e113290.figure8</object-id><label>Figure 8.</label><caption><p>Distribution records of <italic><tp:taxon-name><tp:taxon-name-part taxon-name-part-type="genus" reg="Liphistius">Liphistius</tp:taxon-name-part></tp:taxon-name></italic> from China. <bold>1</bold> <italic><tp:taxon-name><tp:taxon-name-part taxon-name-part-type="genus" reg="Liphistius">L.</tp:taxon-name-part><tp:taxon-name-part taxon-name-part-type="species" reg="nabang">nabang</tp:taxon-name-part></tp:taxon-name></italic>; <bold>2</bold> <italic><tp:taxon-name><tp:taxon-name-part taxon-name-part-type="genus" reg="Liphistius">L.</tp:taxon-name-part><tp:taxon-name-part taxon-name-part-type="species" reg="liz">liz</tp:taxon-name-part></tp:taxon-name></italic> sp. nov.</p></caption><graphic xmlns:xlink="http://www.w3.org/1999/xlink" xlink:href="bdj-11-e113290-g008.jpg" position="float" id="oo_911525.jpg" orientation="portrait" xlink:type="simple"><uri content-type="original_file" xlink:type="simple">https://binary.pensoft.net/fig/911525</uri></graphic></fig></tp:treatment-sec><ref-list><ref id="B10497706"><element-citation xmlns:xlink="http://www.w3.org/1999/xlink" publication-type="article" xlink:type="simple"><person-group person-group-type="author"><name name-style="western"><surname>Yu</surname><given-names>K.</given-names></name><name name-style="western"><surname>Zhang</surname><given-names>F.</given-names></name><name name-style="western"><surname>Zhang</surname><given-names>J.</given-names></name></person-group><year>2021</year><article-title>First new species of the genus <italic><tp:taxon-name><tp:taxon-name-part taxon-name-part-type="genus" reg="Liphistius">Liphistius</tp:taxon-name-part></tp:taxon-name></italic> Schiödte, 1849 from China (<tp:taxon-name><tp:taxon-name-part taxon-name-part-type="order">Araneae</tp:taxon-name-part></tp:taxon-name>: <tp:taxon-name><tp:taxon-name-part taxon-name-part-type="family">Liphistiidae</tp:taxon-name-part></tp:taxon-name>)</article-title><source>Acta Arachnologica Sinica</source><volume>30</volume><issue>1</issue><fpage>36</fpage><lpage>40</lpage><pub-id pub-id-type="doi">10.3969/j.issn.1005-9628.2021.01.006</pub-id></element-citation></ref><ref id="B10497653"><element-citation xmlns:xlink="http://www.w3.org/1999/xlink" publication-type="article" xlink:type="simple"><person-group person-group-type="author"><name name-style="western"><surname>Dai</surname><given-names>A.</given-names></name></person-group><year>1997</year><article-title>Shen Jia-Rui (C. J. Shen) (1902-1975)</article-title><source>Crustaceana</source><volume>70</volume><issue>4</issue><fpage>497</fpage><lpage>503</lpage><pub-id pub-id-type="doi">10.1163/156854097X00078</pub-id></element-citation></ref><ref id="B10497680"><element-citation xmlns:xlink="http://www.w3.org/1999/xlink" publication-type="article" xlink:type="simple"><person-group person-group-type="author"><name name-style="western"><surname>Marusik</surname><given-names>Y.</given-names></name></person-group><year>2008</year><article-title>Daxiang Song (=Tahsiang Sung) 9.05.1935-25.01.2008</article-title><source><tp:taxon-name><tp:taxon-name-part taxon-name-part-type="phylum">Arthropoda</tp:taxon-name-part></tp:taxon-name> Selecta</source><volume>17</volume><issue>3, 4</issue><fpage>211</fpage><lpage>213</lpage></element-citation></ref></ref-list></tp:taxon-treatment>
